# Supplementary material for: Role of Hemocytes in the Aging of Drosophila Male Germline
Source: Cells. 2025 Feb 19;14(4):315. doi: 10.3390/cells14040315 (PMC11854897; doi:10.3390/cells14040315)
Supplement: Supplementary file 1 [file cells-14-00315-s001.zip]

Archive with 1 entries (1 files):
- cells-3410127-supplementary.pdf
